# Supplementary material for: Serum proteomics unveil characteristic protein diagnostic biomarkers and signaling pathways in patients with esophageal squamous cell carcinoma
Source: Clin Proteomics. 2022 May 24;19:18. doi: 10.1186/s12014-022-09357-x (PMC9128263; doi:10.1186/s12014-022-09357-x)
Supplement: Supplementary file 2 — Additional file 2: Quantitative proteins in ESCC and Control groups. [file 12014_2022_9357_MOESM2_ESM.xlsx]

## Sheet: S1
Table 1 Proteins detectable in at least half of all samples
Table S1 All detected proteins in ESCC and Control groups
Accession	GeneSymbol	ESCC/ averaged relative abundance	Healthy/averaged relative abundance	FC (ESCC/Healthy)	P value
Q5NV62	V3-4	3.16752	3.4687	0.91317	0.720192
V9HW92	PDLIM1	10.2682	5.92964	1.73167	9.94724e-06
O00187	MASP2	13.316	11.5283	1.15507	0.136557
O00391	QSOX1	8.47436	9.29842	0.911376	0.287767
B3KX75		9.97112	8.45239	1.17968	0.113149
A0A146E5L3	Meflin	0.909944	0.786904	1.15636	0.274571
Q71SW6	NRP1	3.28239	2.19791	1.49341	0.00700891
A0A024R1Q4	APOL1	433.994	469.291	0.924786	0.283492
O43866	CD5L	18.9409	14.9985	1.26285	0.386101
Q0D2M2	HIST1H2BC	4.15808	1.39978	2.97052	0.018732
A0A087WZR4	FCGR3B	1.78075	2.18081	0.816553	0.32132
E9PF63	ROCK2	25.0095	28.2961	0.883849	0.359582
O75636	FCN3	62.9096	51.0711	1.2318	0.107988
O75882	ATRN	6.6312	7.04359	0.941452	0.583676
A0A1U9X793		46.7592	54.8976	0.851752	0.0570893
B2RAN2		1.71257	1.32432	1.29316	0.296588
A8K2W3		3.79129	2.98527	1.27	0.143279
H7BYH4	SOD1	2.234	1.22403	1.82513	0.00098356
A5PL27	CP	2005.58	2418.94	0.829117	0.122714
B2R6V9		22.1756	18.8086	1.17901	0.189906
P00558	PGK1	2.4631	1.12422	2.19093	1.7734e-06
B4DDT3		875.77	805.763	1.08688	0.259543
F5H2D0	C1R	177.772	171.55	1.03627	0.561851
P00738	HP	4280.08	2447.65	1.74865	0.00923023
P00739	HPR	3.91946	3.40273	1.15186	0.469117
F2RM37	F9	3.61471	2.676	1.35079	0.243655
Q5JVE7	F10	11.8196	11.9661	0.987758	0.871366
Q6FHW3	DF	15.0429	15.3453	0.980295	0.826111
P00747	PLG	258.454	287.77	0.898129	0.0646221
Q8IZZ5		58.0103	79.7816	0.727114	0.023855
V9HWE3	CA1	89.6309	31.5416	2.84167	2.56073e-06
A0A024R944	SERPINC1	1314.98	1369.28	0.960347	0.494127
A0A024R6P0	SERPINA3	555.872	675.024	0.823484	0.251699
B4E1B3		365.733	472.444	0.77413	0.00871081
P01023	A2M	859.059	1142.96	0.751612	0.0305415
V9HWA9	HEL-S-62p	12707.5	14291.8	0.889141	0.026186
P01031	C5	113.913	121.631	0.936548	0.200787
A0A0K0K1J1	HEL-S-2	62.5781	44.181	1.4164	0.000649542
B4E1C2	KNG1	1356.28	1389.36	0.97619	0.712605
A8K6C9		3.20386	3.60406	0.888957	0.511797
D6RD17	JCHAIN	41.994	24.4658	1.71643	0.0388174
P01871	IGHM	249.885	201.362	1.24097	0.161316
P02042	HBD	7.93419	2.18544	3.63048	0.00407034
P02647	APOA1	471.225	1004.17	0.469267	0.00113346
A0A0S2Z3D5	APOE	1097.48	1050.46	1.04476	0.365425
V9GYG9	APOA2	372.411	544.107	0.684445	0.000180599
P02654	APOC1	42.1363	85.6346	0.492047	0.00776718
A3KPE2	APOC3	4246.54	3853.76	1.10192	0.41704
P02671	FGA	394.921	365.118	1.08163	0.613576
V9HVY1	HEL-S-78p	2.50486	0.541031	4.62979	0.130211
V9HWP0	HEL-S-92n	367.908	395.598	0.930004	0.210965
A0A024RAG6	C1QA	17.2639	23.2848	0.741424	0.0659547
A0A0A0MSV6	C1QB	276.54	256.026	1.08012	0.341103
A0A024RAA7	C1QC	254.912	239.949	1.06236	0.397478
A0A024R035	C9	337.713	228.658	1.47693	4.68806e-09
B4E1I8		314.444	257.868	1.2194	0.0206566
Q5VY30	RBP4	443.767	566.532	0.783305	0.00684393
P02760	AMBP	249.912	270.753	0.923024	0.215854
V9HWF6	HEL-S-153w	342.897	279.173	1.22826	0.157879
P02765	AHSG	2304.39	2219.85	1.03808	0.748293
E9KL36	TTR	2390.69	1884.84	1.26838	0.275754
P02774	GC	3029.35	3018.5	1.00359	0.948249
D3JV41		565.521	387.117	1.46085	0.00303622
P02776	PF4	78.879	64.0678	1.23118	0.0573431
P02788	LTF	23.4015	9.58185	2.44227	9.76153e-05
P02790	HPX	839.519	1161.38	0.722864	0.00762927
P03951	F11	6.73735	9.02132	0.746825	0.0110885
P03952	KLKB1	101.892	115.027	0.885802	0.0753188
B4E1D8		90.8106	88.9054	1.02143	0.861879
D9ZGG2	VTN	1518.65	1409.84	1.07718	0.477861
A0A384P5Q0	CAT	24.0861	8.86339	2.71748	2.11179e-07
B4DPC8		9.84473	12.338	0.79792	0.305049
P04075	ALDOA	10.4682	3.62265	2.88965	2.96261e-06
A0A140VK24		30.0566	34.0631	0.882379	0.0497254
P04196	HRG	1595.32	1778.58	0.896965	0.169339
V9HWD8	HEL-S-163pA	5765.75	5089.18	1.13294	0.121344
P04275	VWF	47.1812	38.0055	1.24143	0.166249
I3L145	SHBG	61.6607	42.5894	1.44779	0.0183419
P05062	ALDOB	4.35669	4.24143	1.02717	0.916057
P05090	APOD	269.651	308.24	0.874809	0.132331
P05109	S100A8	10.9298	2.18397	5.00454	0.00171035
P05154	SERPINA5	3.42671	6.18403	0.554122	0.0139646
A0A348GSH7	SERPING1	456.428	490.251	0.931009	0.349115
P05164	MPO	11.59	5.29342	2.18951	2.12985e-05
A0A384MEK5		2.06449	1.85829	1.11097	0.342905
A0A3G1HEF1		27.3333	31.3696	0.87133	0.202089
P05546	SERPIND1	39.8989	57.6785	0.691746	0.0103568
P05556	ITGB1	1.92276	1.68708	1.1397	0.210972
P06276	BCHE	1.61389	3.87813	0.416152	0.0191296
A0A384MEF1		926.413	1137.35	0.814534	0.00261688
Q5JP69	C2	46.4752	54.1069	0.858951	0.0410391
P06702	S100A9	24.6627	6.94373	3.55179	4.94515e-05
P06727	APOA4	3667.11	4437.37	0.826416	0.0207181
P06733	ENO1	12.702	3.30595	3.84217	5.15017e-09
P07195	LDHB	9.97918	6.26606	1.59258	0.00846757
Q9NSD0		68.2684	87.5501	0.779764	0.00365871
B4DG86		4.34785	3.28374	1.32405	0.0659272
P07339	CTSD	2.23814	1.80154	1.24235	0.129915
P07357	C8A	233.788	196.887	1.18742	0.00302966
F5GY80	C8B	25.7112	25.0961	1.02451	0.796139
L7UYB8	GP1BA	4.34662	4.82886	0.900132	0.46494
P07360	C8G	56.4266	51.867	1.08791	0.263676
Q5JP53	TUBB	3.3806	2.41624	1.39911	0.0563798
P07737	PFN1	16.2715	8.21107	1.98165	7.71096e-06
P08185	SERPINA6	20.9916	45.3883	0.462488	0.00331323
H3BV48	MMP2	1.18298	1.42147	0.832227	0.187173
B2R9V7		15.0941	6.64507	2.27147	0.0698448
Q1HP67	LPA	96.1434	70.5576	1.36262	0.280757
Q59GZ2	PLEK	1.88845	1.07637	1.75446	0.00116239
F1C4A7	CD14	28.0429	23.8377	1.17641	0.0568458
A0A024R962	hCG_40889	754.867	746.911	1.01065	0.913982
P08637	FCGR3A	27.6449	20.4384	1.3526	0.030486
P08697	SERPINF2	357.814	409.879	0.872976	0.0167282
A3RKG7		2.07691	2.51651	0.825316	0.0359226
P09172	DBH	5.18392	3.47948	1.48986	0.0561973
P09211	GSTP1	1.86604	0.73962	2.52297	9.16944e-05
F5GY03	SPARC	3.3591	4.12942	0.813455	0.035497
B3KNX0		568.459	490.129	1.15982	0.013888
P0C0L5	C4B	6410.98	6470.88	0.990743	0.884152
P0DOX7		3.65587	3.99188	0.915826	0.604647
P46695	PRG1	3.15101	2.43154	1.29589	0.0877516
A8K2T4		18.6785	21.4554	0.87057	0.218258
P10909	CLU	1689.58	1788.79	0.944541	0.151965
V9HWB4	HEL-S-89n	13.4387	11.5269	1.16585	0.0186416
P11226	MBL2	9.15958	8.03867	1.13944	0.515281
E7ENL6	COL6A3	0.383928	0.465496	0.824773	0.240485
P12259	F5	64.2103	57.8007	1.11089	0.142846
B3GN61	CDH1	1.49412	1.32536	1.12733	0.392206
D0EI67	CCL5	1.31294	0.904697	1.45125	0.0213924
P13671	C6	48.6962	46.148	1.05522	0.480133
V9HWJ7	HEL-S-37	10.225	6.87746	1.48674	0.00297511
B4DQA0		3.20086	3.73732	0.856457	0.430567
A0A384MR25		3.16259	2.27022	1.39307	0.000102073
P14618	PKM	3.43409	1.07977	3.18039	5.83914e-06
Q5CAQ5	TRA1	2.64829	2.27161	1.16582	0.211619
A0A024RC61	ANPEP	2.80374	2.24095	1.25114	0.0537632
B3KSS4		7.29814	7.6201	0.957748	0.65223
P15169	CPN1	37.0805	36.5443	1.01467	0.818613
A0A024R8V7	TIMP2	3.74967	2.84991	1.31572	0.00511896
H0YDW7	CD44	16.743	15.9798	1.04776	0.640607
H0Y485	IGFBP3	20.9125	24.0354	0.87007	0.183793
Q8TCF0	LBP	1.58477	1.68643	0.939715	0.710079
A0A024RC42	CDH2	1.48291	1.50515	0.985228	0.916568
Q53FL7		24.6507	18.5627	1.32797	0.00710685
P19652	ORM2	98.281	102.993	0.954252	0.681294
A2RTY6	ITIH2	2435.59	2899.15	0.840106	0.000508215
P19827	ITIH1	949.576	1137.34	0.834908	0.056524
P20933	AGA	1.49555	1.23543	1.21055	0.042934
Q60FE6	FLNA	13.9826	10.1679	1.37517	0.0231225
A0A087X0I0	TNXB	7.10977	8.08443	0.87944	0.236661
A0A087X1J7	GPX3	21.1275	16.1344	1.30947	0.0434088
P22792	CPN2	24.9914	34.4678	0.725065	0.0119332
Q8NBH6		48.9001	33.3267	1.46729	0.013431
P23470	PTPRG	1.43029	1.55301	0.920982	0.472239
P23528	CFL1	43.397	19.6076	2.21327	7.08287e-09
A0A3B3IUE0	IGFBP6	4.40106	4.07931	1.07887	0.545341
A0A024R433	IGFBP5	2.41036	2.05857	1.1709	0.277359
F5H7V9	TNC	2.06144	1.35108	1.52577	0.0119142
A0A140VK00		1490.54	1397.16	1.06684	0.311966
Q53GN8		10.1659	9.66288	1.05206	0.653591
P27169	PON1	30.0093	60.6496	0.494798	0.00763779
B2R815	SERPINA1	3.66469	13.3376	0.274764	0.00609335
B4DUK1	PRDX6	3.5747	0.991401	3.60571	4.60076e-09
P31146	CORO1A	1.88094	0.899388	2.09135	3.26674e-05
B4DF70	PRDX2	29.3136	10.697	2.74037	2.0677e-06
P33151	CDH5	7.09083	9.22803	0.768402	0.198606
E7ES19	THBS4	2.49236	2.49501	0.998937	0.993579
P35579	MYH9	1.69262	1.04162	1.625	0.0131099
Q8TAY0	IGFALS	72.3735	92.3447	0.783732	0.00571111
A0A140VKF3		151.155	169.572	0.891392	0.0392951
A0A384MTL2		13.8988	10.1712	1.36648	0.0043094
D3DSM4	COL18A1	0.947047	0.939635	1.00789	0.960897
P40197	GP5	6.74354	7.84951	0.859103	0.198964
A0A024R8G3	PTGDS	3.03532	4.35262	0.697354	0.494016
B3KXZ9		4.75191	5.13672	0.925086	0.392612
P43251	BTD	10.0654	11.1324	0.904149	0.212271
P43652	AFM	48.0432	101.94	0.47129	2.64385e-06
P48740	MASP1	18.2053	16.6369	1.09427	0.234318
G3XAP6	COMP	12.7339	14.5768	0.873571	0.210959
A0A182DWH7	SELENOP	41.4058	45.2919	0.914198	0.357046
A0A0S2Z4I9	VASP	6.66402	4.95397	1.34519	0.0218515
A0A384N669		197.159	240.295	0.820488	0.00914945
I3L0A1	CRISP3	14.5818	15.8215	0.921645	0.431863
P55058	PLTP	4.90874	5.73773	0.855521	0.151449
P55290	CDH13	15.6714	12.3687	1.26703	0.0107842
P60174	TPI1	4.44666	1.21047	3.67349	6.04101e-07
B2R4C5	LYZ	16.7233	11.5547	1.44731	0.00969278
P61769	B2M	55.0406	64.8991	0.848095	0.693609
A2VCK8	TMSB4X	140.976	110.303	1.27809	0.0109229
P62491	RAB11A	5.46271	2.61458	2.08932	2.35099e-07
P67936	TPM4	137.744	68.2015	2.01967	2.11055e-07
P80108	GPLD1	25.1863	33.7731	0.745751	0.000354482
A0A024RAB6	HSPG2	7.76786	8.38891	0.925968	0.760798
Q04756	HGFAC	27.8294	22.0779	1.26051	0.0105821
Q06033	ITIH3	725.066	545.024	1.33034	0.000359941
B4DVE1		31.7332	36.3848	0.872156	0.174476
A0A0S2Z3Q0	HYAL1	1.43901	1.14925	1.25213	0.108083
A0A0U1RQV3	EFEMP1	21.8816	20.0564	1.091	0.52773
A0A024R104	CNTN1	0.788561	0.993671	0.793584	0.0927692
Q9NPR5		2.03571	1.79065	1.13686	0.15278
Q13103	SPP2	11.8071	9.18473	1.28552	0.233924
Q13404	UBE2V1	1.5339	0.532929	2.87825	2.77741e-08
F5GXJ9	ALCAM	1.93238	1.84234	1.04887	0.627674
Q13790	APOF	54.6005	36.7979	1.48379	0.000187697
Q14126	DSG2	2.43262	2.11904	1.14798	0.296443
Q14520	HABP2	26.7388	25.1376	1.0637	0.578129
A4D2D2	PCOLCE	1.51768	1.50824	1.00626	0.965325
Q15485	FCN2	34.0071	25.7872	1.31876	0.0145002
Q15819	UBE2V2	1.01084	0.314397	3.21516	9.47749e-09
H0Y2Y8	ZYX	12.1756	8.13139	1.49735	0.0252245
Q16270	IGFBP7	3.79267	2.34558	1.61694	0.00718133
A0A140VJI7		39.975	37.6076	1.06295	0.537584
Q5HYC2	KIAA2026	26.7276	21.7127	1.23096	0.119152
Q86WF1		2.93057	4.12825	0.70988	0.0704331
Q6EMK4	VASN	18.7831	17.7703	1.05699	0.297531
Q6UXB8	PI16	2.61664	3.07069	0.852135	0.308623
B7ZMJ3	ADAMTSL4	1.40212	1.28107	1.09449	0.587694
A0A024R8G4	ADAMTS13	0.931194	0.8471	1.09927	0.384893
Q7Z7M0	MEGF8	2.2323	1.79098	1.24641	0.188236
H0YGZ7	CD163	1.25312	1.28076	0.97842	0.871116
Q8NBP7	PCSK9	4.53691	3.33095	1.36205	0.021549
Q8WZ75	ROBO4	3.77601	2.72228	1.38707	0.00522208
A0A0U1RR20	PRG4	27.9679	29.0877	0.961502	0.696453
Q96IY4	CPB2	28.0273	25.8238	1.08533	0.354016
A8K1K1		26.6791	44.0282	0.605954	7.59953e-05
Q96PD5	PGLYRP2	206.269	267.706	0.770504	0.000942444
Q99497	PARK7	2.77146	1.55869	1.77808	0.00521785
Q9BWP8	COLEC11	17.2617	15.5796	1.10797	0.213434
Q5T123	SH3BGRL3	6.97371	3.37627	2.06551	2.67242e-06
Q9H4B7	TUBB1	7.5156	4.55758	1.64903	0.00298878
Q5VZR0	GLIPR2	3.05851	2.07424	1.47452	0.0255182
B4DEW5		0.982026	0.956337	1.02686	0.922919
Q9HCN6	GP6	3.58942	2.32846	1.54154	0.00380848
H0Y512	APMAP	7.30151	5.31079	1.37484	0.00544607
C9J1D9	IL1RAP	0.384726	0.551882	0.697116	0.0315963
A0A0C4DFP6	CRTAC1	23.1439	26.0873	0.887172	0.294178
Q5SZC9	ABRACL	2.0857	1.32794	1.57063	0.00239266
C9JKT8	MARCO	0.842608	0.701181	1.2017	0.302389
Q9UGM5	FETUB	5.24079	5.22791	1.00246	0.98495
A2VDJ4	GNPTG	2.79413	2.53578	1.10188	0.303361
Q9ULI3	HEG1	1.6126	1.30586	1.2349	0.0793813
Q9Y490	TLN1	30.3065	14.9956	2.02103	3.26852e-07
B2R672	XLKD1	3.78696	3.22895	1.17281	0.224208
P02751	FN1	434.845	653.035	0.665883	0.000387507
A0A096LPE2	SAA2-SAA4	495.252	402.044	1.23183	0.000187464
P06753	TPM3	35.2106	16.1842	2.17561	3.77249e-09
A0A0X9T7V9		22.4098	16.5004	1.35814	0.00138413
A0A0X9UWK7		6.23493	4.29418	1.45195	0.00946073
A0A0X9UWL5		40.5931	28.2335	1.43776	0.0154333
A0A125U0U7		6.94764	5.75949	1.20629	0.282784
A0A125QYY5		1.56482	19.1254	0.0818187	0.326565
C9J813	CALD1	3.05833	1.95649	1.56317	0.0108193
Q5NV90	V2-17	10.6699	6.70298	1.59181	0.000375087
P69905	HBA2	1460.64	580.571	2.51587	0.00022675
A0A1W6IYJ6		1.71651	1.40492	1.22179	0.294147
A0A2H4G024	HLA-A	2.73533	2.32012	1.17896	0.549084
Q9ULI3	HEG1	1.67399	1.08267	1.54616	0.000307135
A0A384MDQ7		6141.39	6671.41	0.920553	0.530879
A2IPI6		2.88524	2.59191	1.11317	0.536412
A2NB45		10.5619	9.24468	1.14248	0.394388
A5YAK2	APOC4	2.09978	2.81446	0.746068	0.0889452
B4DUV1		15.6073	13.1266	1.18898	0.121321
B2R582		37.5897	41.7904	0.899483	0.368283
B2R5G8		14.9396	11.3197	1.31978	0.00222587
B2RBZ5		8.82447	9.30503	0.948355	0.529808
D3DPU2	CAP1	5.33769	2.91374	1.8319	0.000223627
B2RMS9	ITIH4	3307.7	2668.95	1.23933	3.1938e-05
B4DPP8		2023.64	1679.84	1.20466	0.134432
B4DZM1		45.0805	40.9381	1.10119	0.434501
B4E1B2		459.018	612.126	0.749875	0.0196427
B4E1Z4		2531.35	2447.08	1.03444	0.502773
B7ZKJ8	ITIH4	15.4747	11.9064	1.29969	0.001506
C0JYY2	APOB	2741.55	3379.21	0.811301	0.0615747
D3DQX7	SAA1	352.11	49.0704	7.17562	0.0482215
D9IWP9	APOH	579.175	352.646	1.64237	0.0115407
K7ER74	APOC4-APOC2	155.435	186.874	0.831763	0.175432
Q6LAM1		366.453	246.176	1.48858	4.81193e-05
Q6MZU6	DKFZp686C15213	64.875	85.9645	0.754673	0.0434534
Q6P5S8	IGK@	11.466	10.0118	1.14524	0.37287
Q6PIL8	IGK@	457.705	489.999	0.934095	0.579891
Q71V99	PPIA	34.2751	18.5805	1.84468	3.57951e-06
Q7Z2U7		9.35957	6.59236	1.41976	0.11585
Q8NEJ1		1.51426	1.85363	0.81692	0.479849
Q96K68		141.825	149.918	0.946015	0.681726
Q96SA9		7.65159	8.84466	0.865109	0.320495
Q96SB0		1.50971	1.92043	0.78613	0.26441
Q9H804		28.8191	25.8047	1.11681	0.0562415
Q9UL78		49.9629	38.7681	1.28876	0.0725431
S6BAR0		4.16327	4.58926	0.907176	0.570908
A0N0L8	ICOSLG	1.19791	1.13079	1.05936	0.614776
V9HW21	CA2	18.6736	4.30961	4.33302	9.10816e-05
P04406	GAPDH	2.78618	1.36934	2.03468	0.000695415
V9HWE1	VIM	2.82358	0.669337	4.21847	2.08877e-05
A3KPC7	HIST1H2AH	7.17079	1.65764	4.32591	0.005968
P15924	DSP	2.09323	3.91162	0.53513	0.00314497
P18669	PGAM1	1.92557	0.392582	4.90489	5.53195e-08
Q6AWD1	DKFZp686P2249	1.84184	0.994527	1.85198	8.3569e-06
P22891	PROZ	1.50561	1.67398	0.899421	0.477212
B3KPZ8	TKTL1	3.65865	0.561803	6.51234	1.78619e-05
V9HWI1	HEL-S-10	2.94267	0.889399	3.30861	0.000928919
Q5U0C3	RAP1A	1.48318	0.517262	2.86736	0.000189095
Q0VAS5	HIST1H4H	3.04041	0.835641	3.63842	0.0125044
D0PNI1	YWHAZ	5.41684	2.1584	2.50966	1.14819e-08
F8VVB9	TUBA1B	2.04157	1.03001	1.98209	0.0237548
P80723	BASP1	1.94641	0.936377	2.07866	0.00091239
P81605	DCD	2.03984	0.864332	2.36002	0.0001984
Q13201	MMRN1	3.66393	3.44584	1.06329	0.670966
Q9BXR6	CFHR5	3.08844	1.27434	2.42356	1.56104e-09
Q4VB24	HIST1H1E	2.14907	0.306032	7.02236	1.14916e-06
E5RIW3	TBCA	1.64801	0.483109	3.41126	3.97038e-07

## Sheet: S2
Table S2 Differentially expressed proteins in ESCC group
Accession	GeneSymbol	ESCC/averaged relative abundance	Healthy/averaged relative abundance	FC (ESCC/Healthy)	P value
V9HW92	PDLIM1	10.2682	5.92964	1.73	9.9472e-06
H7BYH4	SOD1	2.234	1.22403	1.83	0.00098356
P00558	PGK1	2.4631	1.12422	2.19	1.7734e-06
P00738	HP	4280.08	2447.65	1.75	0.00923023
V9HWE3	CA1	89.6309	31.5416	2.84	2.5607e-06
D6RD17	JCHAIN	41.994	24.4658	1.72	0.0388174
P02042	HBD	7.93419	2.18544	3.63	0.00407034
P02647	APOA1	471.225	1004.17	0.47	0.00113346
P02654	APOC1	42.1363	85.6346	0.49	0.00776718
P02788	LTF	23.4015	9.58185	2.44	9.7615e-05
A0A384P5Q0	CAT	24.0861	8.86339	2.72	2.1118e-07
P04075	ALDOA	10.4682	3.62265	2.89	2.9626e-06
P05109	S100A8	10.9298	2.18397	5.01	0.00171035
P05154	SERPINA5	3.42671	6.18403	0.55	0.0139646
P05164	MPO	11.59	5.29342	2.19	2.1298e-05
P06276	BCHE	1.61389	3.87813	0.42	0.0191296
P06702	S100A9	24.6627	6.94373	3.55	4.9451e-05
P06733	ENO1	12.702	3.30595	3.84	5.1502e-09
P07195	LDHB	9.97918	6.26606	1.59	0.00846757
P07737	PFN1	16.2715	8.21107	1.98	7.711e-06
P08185	SERPINA6	20.9916	45.3883	0.46	0.00331323
Q59GZ2	PLEK	1.88845	1.07637	1.75	0.00116239
P09211	GSTP1	1.86604	0.73962	2.52	9.1694e-05
P14618	PKM	3.43409	1.07977	3.18	5.8391e-06
P23528	CFL1	43.397	19.6076	2.21	7.0829e-09
F5H7V9	TNC	2.06144	1.35108	1.53	0.0119142
P27169	PON1	30.0093	60.6496	0.49	0.00763779
B2R815	SERPINA1	3.66469	13.3376	0.27	0.00609335
B4DUK1	PRDX6	3.5747	0.991401	3.61	4.6008e-09
P31146	CORO1A	1.88094	0.899388	2.09	3.2667e-05
B4DF70	PRDX2	29.3136	10.697	2.74	2.0677e-06
P35579	MYH9	1.69262	1.04162	1.62	0.0131099
P43652	AFM	48.0432	101.94	0.47	2.6438e-06
P60174	TPI1	4.44666	1.21047	3.67	6.041e-07
P62491	RAB11A	5.46271	2.61458	2.09	2.351e-07
P67936	TPM4	137.744	68.2015	2.02	2.1106e-07
Q13404	UBE2V1	1.5339	0.532929	2.88	2.7774e-08
Q15819	UBE2V2	1.01084	0.314397	3.22	9.4775e-09
Q16270	IGFBP7	3.79267	2.34558	1.62	0.00718133
Q99497	PARK7	2.77146	1.55869	1.78	0.00521785
Q5T123	SH3BGRL3	6.97371	3.37627	2.07	2.6724e-06
Q9H4B7	TUBB1	7.5156	4.55758	1.65	0.00298878
Q9HCN6	GP6	3.58942	2.32846	1.54	0.00380848
Q5SZC9	ABRACL	2.0857	1.32794	1.57	0.00239266
Q9Y490	TLN1	30.3065	14.9956	2.02	3.2685e-07
P02751	FN1	434.845	653.035	0.67	0.00038751
P06753	TPM3	35.2106	16.1842	2.18	3.7725e-09
C9J813	CALD1	3.05833	1.95649	1.56	0.0108193
Q5NV90	V2-17	10.6699	6.70298	1.59	0.00037509
P69905	HBA2	1460.64	580.571	2.52	0.00022675
Q9ULI3	HEG1	1.67399	1.08267	1.55	0.00030713
D3DPU2	CAP1	5.33769	2.91374	1.83	0.00022363
D3DQX7	SAA1	352.11	49.0704	7.18	0.00482215
D9IWP9	APOH	579.175	352.646	1.64	0.0115407
Q71V99	PPIA	34.2751	18.5805	1.84	3.5795e-06
V9HW21	CA2	18.6736	4.30961	4.33	9.1082e-05
P04406	GAPDH	2.78618	1.36934	2.03	0.00069541
V9HWE1	VIM	2.82358	0.669337	4.22	2.0888e-05
P15924	DSP	2.09323	3.91162	0.54	0.00314497
P18669	PGAM1	1.92557	0.392582	4.9	5.5319e-08
B3KPZ8	TKTL1	3.65865	0.561803	6.51	1.7862e-05
V9HWI1	HEL-S-10	2.94267	0.889399	3.31	0.00092892
Q5U0C3	RAP1A	1.48318	0.517262	2.87	0.0001891
D0PNI1	YWHAZ	5.41684	2.1584	2.51	1.1482e-08
F8VVB9	TUBA1B	2.04157	1.03001	1.98	0.0237548
P80723	BASP1	1.94641	0.936377	2.08	0.00091239
P81605	DCD	2.03984	0.864332	2.36	0.0001984
Q9BXR6	CFHR5	3.08844	1.27434	2.42	1.561e-09
E5RIW3	TBCA	1.64801	0.483109	3.41	3.9704e-07
